# Supplementary material for: Construction of a genetic linkage map in Pyropia yezoensis (Bangiales, Rhodophyta) and QTL analysis of several economic traits of blades
Source: PLoS One. 2019 Mar 8;14(3):e0209128. doi: 10.1371/journal.pone.0209128 (PMC6407771; doi:10.1371/journal.pone.0209128)
Supplement: S1 Table — Sheet 1 is the marker information on the genetic linkage map, Sheet 2 is the loci information used to construction the genetic linkage map, Sheet 3 is the six economic traits data of the DH mapping population. (XLSX) [file pone.0209128.s001.xlsx]

## Sheet: Sheet1. LinkageMap
Loci	Linkage group No.	Genetic distance
M13E8-125.6	1	0
M7E7-252.5	1	39.837
M7E7-215.6	1	65.619
M7E6-215.4	1	69.892
M7E14-213D	1	76.852
M13E2-473.6D	1	79.622
M13E13-470.9D	1	81.956
M13E13-220.7	1	84.871
M13E7-220.8D	1	86.36
M13E14-220.8	1	89.327
M13E10-220.9	1	92.522
M12E10-264.9	1	96.346
M11E10-265	1	97.872
M16E10-610.4	1	99.3
M16E10-608	1	100.834
M3E10-264.7	1	103.279
M6E10-264.8	1	105.991
M15E10-268.3	1	108.159
M20E10-264.8	1	111.9
M10E10-268.3	1	116.478
M15E10-264.7	1	124.838
M19E18-242.4	1	140.489
M13E1-118.4D	1	140.742
M13E19-118.5	1	150.258
M13E19-117.3	1	153.376
M13E4-118.6D	1	159.925
M13E18-118.7D	1	166.486
M1E10-184.5	1	206.517
M1E10-185.7D	2	0
M13E9-721.1D	2	10.67
M13E9-122	2	14.096
M5E10-710.8	2	22.328
M6E10-396.6	2	28.995
M5E10-535.9	2	32.378
M5E10-529.6	2	35.084
M5E10-309.6	2	37.603
M13E4-130	2	39.225
M5E10-534.9	2	39.287
M6E10-276.9	2	39.755
M15E10-340.5	2	40.243
M9E10-180.4	2	42.057
M5E10-133.6	2	43.517
M13E4-145.3	2	48.798
M7E11-485.7	2	54.598
M7E17-317.7	2	59.692
M7E8-143	2	63.083
M7E8-268.1	2	69.301
M12E8-141.5	2	74.865
M15E8-427.3	2	83.123
M15E8-685.5D	2	88.864
M6E6-270	2	98.161
M2E6-269.9D	2	107.8
M1E6-118.4D	2	118.696
M1E6-121.8	2	120.029
M7E20-759.6	3	0
M13E15-308.6	3	30.57
M10E10-323.9	3	41.88
M13E16-326.8	3	62.349
M12E8-449.1	3	64.847
M13E18-100.2	3	68.349
M7E12-168.1	3	72.458
M19E7-114.2	3	79.706
M12E10-128.8	3	81.459
M13E1-551.7	3	82.048
M2E18-217.3	3	82.908
M15E10-317.3	3	97.486
M19E15-110.5	3	97.851
M13E9-154.9	3	97.975
M13E1-326.6	3	99.304
M13E6-270.6D	3	107.997
M13E6-265.4	3	113.771
M13E5-222.4	3	122.526
M13E5-188.3	3	128.218
M13E4-326.6	3	128.336
M19E20-373.4	3	132.7
M13E2-265.5	3	137.211
M13E9-117.4	3	137.452
M13E13-625.2D	3	139.918
M13E15-326.8	3	150.005
M19E16-154.7D	3	150.219
M19E15-116.8D	3	159.805
M13E1-395.1	3	160.584
M13E20-326.6	3	175.818
M7E12-109	3	185.253
M13E4-395.3D	3	197.988
M19E20-222	3	205.293
M13E18-326.9	3	206.15
M19E20-222.7D	3	209.226
M19E15-222D	3	212.479
M19E15-219.8D	3	213.176
M13E15-342.7	3	227.468
M19E20-219.5	3	230.812

## Sheet: Sheet2. Genotype
Loci	DH1	DH2	DH3	DH4	DH5	DH6	DH7	DH8	DH9	DH10	DH11	DH12	DH13	DH14	DH15	DH16	DH17	DH18	DH19	DH20	DH21	DH22	DH23	DH24	DH25	DH26	DH27	DH28	DH29	DH30	DH31	DH32	DH33	DH34	DH35	DH36	DH37	DH38	DH39	DH40	DH41	DH42	DH43	DH44	DH45	DH46	DH47	DH48	DH49
M13E8-125.6	0	2	2	0	0	0	0	2	2	0	2	2	2	0	2	0	2	0	2	0	2	2	2	2	2	2	0	0	0	2	2	2	2	0	2	0	0	2	2	2	0	0	0	2	2	2	0	0	0
M7E7-252.5	0	0	0	0	0	0	0	0	0	0	0	-1	0	0	0	0	0	0	0	0	0	0	0	0	0	0	0	0	0	0	2	2	2	0	2	2	0	2	2	2	0	0	0	2	2	2	2	2	2
M7E7-215.6	0	0	0	0	0	0	0	2	0	2	0	-1	0	0	0	0	2	0	0	0	0	2	0	0	0	0	0	0	0	0	2	0	2	2	0	0	0	2	0	0	0	0	0	2	2	2	2	0	2
M7E6-215.4	0	0	0	0	0	0	0	2	0	2	0	2	0	0	0	0	2	0	0	0	0	2	0	0	0	0	2	0	0	0	2	0	2	0	0	0	0	2	0	0	0	0	0	0	2	2	2	0	2
M7E14-213D	0	0	0	0	0	0	0	2	0	0	0	2	0	0	0	0	0	0	0	0	0	2	0	0	0	0	0	0	0	0	2	0	2	0	0	0	0	2	0	0	0	0	0	0	2	2	2	0	2
M13E2-473.6D	0	0	0	0	0	0	0	0	0	2	0	0	0	0	0	0	2	0	0	0	0	2	0	0	0	0	0	0	0	0	2	0	2	0	0	0	0	2	0	0	0	0	0	0	2	2	2	0	0
M13E13-470.9D	0	0	0	0	0	0	0	2	0	2	0	0	0	0	0	0	2	0	0	0	0	2	0	0	0	0	0	0	0	0	2	0	2	0	0	0	0	2	0	0	0	0	0	0	2	2	0	0	2
M13E13-220.7	0	0	0	0	0	0	0	2	0	2	0	2	0	0	0	0	2	0	0	0	0	2	0	0	0	0	0	2	0	0	2	0	2	0	0	0	0	2	0	0	0	0	0	0	2	2	0	0	2
M13E7-220.8D	0	0	0	0	0	0	0	2	0	2	0	0	0	0	0	0	2	0	0	0	0	2	0	0	0	0	0	0	0	0	2	0	2	0	0	0	0	2	0	0	0	0	0	2	2	2	2	0	2
M13E14-220.8	0	0	0	0	0	0	0	2	0	2	0	2	0	0	0	0	2	0	0	0	0	2	0	0	0	0	0	0	0	0	2	0	2	2	0	0	0	2	0	0	0	0	0	2	2	2	2	0	0
M13E10-220.9	0	0	0	0	0	0	0	2	0	2	0	2	0	0	0	2	2	0	0	0	0	2	0	0	0	0	0	0	0	0	2	0	2	2	0	0	0	2	0	0	0	0	0	2	2	2	2	0	2
M12E10-264.9	0	0	0	0	0	0	0	2	0	2	0	2	0	0	0	0	2	0	0	0	0	2	0	0	0	0	0	0	0	0	2	0	2	0	0	0	0	0	0	0	0	0	0	2	2	2	2	0	2
M11E10-265	0	0	0	0	0	0	0	2	2	2	0	0	0	0	0	0	2	0	0	0	0	2	0	0	0	0	0	0	0	0	2	0	2	2	0	0	0	0	0	0	0	0	0	2	2	2	2	0	2
M16E10-610.4	0	0	0	0	0	0	0	2	0	2	0	2	0	0	0	0	2	0	0	0	0	2	0	0	0	0	0	0	0	0	2	0	2	2	0	0	0	0	0	0	0	0	0	2	2	2	2	0	2
M16E10-608	0	0	0	0	0	0	0	2	2	2	0	2	0	0	0	0	0	0	0	0	0	2	0	0	0	0	0	0	0	0	2	0	2	2	0	0	0	0	0	0	0	0	0	2	2	2	2	0	2
M3E10-264.7	0	0	0	0	0	0	0	2	2	2	0	2	0	0	0	0	2	0	0	0	2	2	0	0	0	0	0	0	0	0	2	0	2	2	0	2	0	0	0	0	0	0	0	2	2	2	2	0	2
M6E10-264.8	0	0	0	0	0	0	0	2	2	2	0	2	0	0	0	0	2	0	0	0	2	2	0	0	0	0	0	0	0	0	0	0	-1	2	0	2	0	0	0	0	0	0	0	2	2	2	2	0	2
M15E10-268.3	0	0	0	0	0	2	0	2	0	2	0	2	0	0	0	0	2	0	0	0	2	2	0	0	0	0	0	0	0	0	0	0	2	2	0	2	0	0	0	0	0	0	0	2	2	2	2	0	2
M20E10-264.8	0	0	0	0	0	2	0	2	2	2	0	0	0	2	0	0	2	0	0	0	2	2	0	0	0	0	0	0	0	0	2	0	2	2	0	2	0	0	0	0	2	0	0	2	2	2	2	0	2
M10E10-268.3	0	0	0	0	0	0	0	2	2	2	0	0	0	2	0	0	2	0	0	0	2	2	2	0	0	0	2	0	0	0	0	0	2	2	0	2	0	2	0	0	0	0	2	2	2	2	2	2	2
M15E10-264.7	0	0	0	0	0	0	0	0	2	2	0	2	0	2	0	0	0	0	0	0	2	0	0	0	0	0	0	0	0	0	0	2	2	2	0	2	0	2	0	0	0	0	0	2	2	2	2	0	2
M19E18-242.4	0	2	0	2	0	2	0	2	0	2	0	0	0	0	0	0	0	0	0	2	0	0	2	0	0	0	0	0	0	0	0	0	2	0	0	0	0	2	0	0	2	0	0	0	2	2	2	2	2
M13E1-118.4D	0	0	0	0	0	0	0	2	2	2	0	2	2	2	0	0	2	2	0	0	0	2	0	0	2	2	2	2	2	0	2	2	2	2	2	2	0	2	2	2	0	0	0	2	2	2	2	0	2
M13E19-118.5	0	0	0	0	0	0	0	2	2	2	0	2	2	0	0	0	2	2	0	0	2	2	0	0	2	2	0	2	2	0	2	2	2	2	0	2	0	0	2	0	0	2	0	2	2	2	2	0	2
M13E19-117.3	0	0	0	0	0	0	0	2	2	2	0	2	2	0	0	0	2	2	0	0	2	2	0	0	2	2	0	2	2	0	2	2	2	2	0	2	2	0	2	2	2	2	0	2	2	2	2	0	2
M13E4-118.6D	0	0	0	0	2	2	0	2	2	2	0	2	2	0	0	0	2	2	0	2	2	2	0	0	2	2	0	2	2	0	2	2	2	2	2	2	2	0	2	2	0	2	2	2	2	2	2	0	2
M13E18-118.7D	0	0	2	2	2	0	0	2	2	2	0	2	2	0	2	0	2	2	0	0	2	2	0	0	2	2	2	2	2	0	2	2	2	2	0	2	2	2	2	2	2	2	2	2	2	2	2	0	2
M1E10-184.5	2	0	0	0	0	2	0	2	0	0	0	0	2	0	0	0	2	2	0	0	0	2	0	0	2	2	0	2	2	0	2	2	2	2	0	2	2	0	2	2	2	2	2	2	0	0	2	0	2
M1E10-185.7D	2	2	0	0	2	2	0	2	0	2	2	2	2	2	2	2	0	2	0	2	2	2	2	2	0	0	2	2	2	2	2	2	2	0	2	0	2	2	2	2	2	2	2	0	2	0	0	2	0
M13E9-721.1D	2	2	0	0	2	2	2	2	2	2	2	2	2	2	0	0	2	2	2	2	2	2	2	2	0	0	2	2	2	2	2	2	2	0	2	0	2	2	2	2	2	2	2	2	2	2	2	2	0
M13E9-122	2	2	0	0	2	2	2	2	2	2	2	0	2	2	0	0	2	2	2	2	2	2	2	2	0	0	0	2	2	2	2	2	2	0	2	0	2	2	2	2	2	2	2	2	2	2	2	2	0
M5E10-710.8	2	2	0	0	2	2	2	2	2	2	2	2	2	2	0	0	2	2	2	2	2	2	2	2	0	0	2	2	2	2	2	2	2	0	2	0	2	2	2	2	2	2	2	0	2	2	2	2	0
M6E10-396.6	2	2	0	0	2	2	0	2	2	0	2	2	2	2	0	2	2	2	2	2	2	2	2	2	0	0	2	2	2	2	2	2	-1	0	2	0	2	2	2	2	2	2	2	0	2	0	2	2	0
M5E10-535.9	2	2	0	0	2	2	2	2	2	0	2	2	2	2	0	0	2	2	2	2	2	2	2	2	0	0	2	2	2	2	2	2	2	0	2	0	2	2	2	2	2	2	2	0	2	0	0	2	0
M5E10-529.6	2	2	0	0	2	0	2	2	2	0	2	2	2	2	0	0	2	2	0	2	2	2	2	2	0	0	2	2	2	2	2	2	2	0	2	0	2	2	2	2	2	2	2	0	2	0	0	2	0
M5E10-309.6	2	2	0	0	2	0	0	2	2	0	2	0	2	2	0	0	0	2	0	2	2	2	2	2	0	0	2	2	2	2	2	2	2	0	2	0	2	2	2	2	2	2	2	0	2	0	0	2	0
M13E4-130	2	2	0	0	2	0	0	2	2	0	2	0	2	2	0	0	2	2	0	2	2	2	2	2	0	0	2	2	2	2	2	2	2	0	2	0	2	2	2	2	2	2	2	0	2	0	0	2	0
M5E10-534.9	2	2	0	0	2	0	0	2	2	0	2	0	2	2	0	0	2	2	0	2	2	2	2	2	0	0	2	2	2	2	2	2	2	0	2	0	2	2	2	2	2	2	2	0	2	0	0	2	0
M6E10-276.9	2	2	0	0	2	2	0	2	2	0	0	0	2	2	0	0	2	2	0	2	2	2	2	2	0	0	2	2	2	2	2	2	-1	0	2	0	2	2	2	2	2	2	2	0	2	0	0	2	0
M15E10-340.5	2	2	0	0	2	2	2	2	2	0	2	0	2	2	0	0	2	2	0	2	2	2	2	2	0	0	2	2	2	2	2	2	2	0	2	0	2	2	2	2	2	2	2	0	2	0	0	2	0
M9E10-180.4	2	2	0	0	2	2	0	2	2	0	0	0	2	2	0	2	2	2	0	2	0	2	2	2	0	0	2	2	2	2	2	2	2	0	2	0	2	2	2	2	2	2	2	0	2	0	0	2	0
M5E10-133.6	2	2	0	0	2	0	0	2	2	0	2	0	2	2	0	0	2	2	0	2	2	2	2	2	0	0	2	2	2	2	2	2	2	0	2	0	2	2	2	2	2	2	2	0	2	0	0	2	0
M13E4-145.3	2	2	0	0	2	0	0	2	2	0	2	0	2	2	0	0	2	2	0	2	2	2	0	2	0	0	2	2	2	2	2	2	2	0	2	0	0	2	2	2	2	2	2	0	2	0	0	2	0
M7E11-485.7	2	2	0	0	2	0	0	2	2	0	2	0	2	2	2	0	2	2	0	2	0	2	0	2	0	0	0	2	2	2	2	2	2	0	2	0	2	2	2	2	2	2	2	0	2	0	0	2	0
M7E17-317.7	2	2	0	0	2	0	0	2	2	0	2	0	2	2	2	0	2	2	0	2	0	2	0	2	0	0	2	2	2	2	2	2	2	0	2	0	2	2	2	2	2	2	2	0	2	0	0	2	0
M7E8-143	2	2	0	0	2	0	0	2	2	2	2	0	2	2	2	0	2	2	0	2	2	2	0	2	0	0	0	2	2	2	2	2	2	0	2	0	2	2	2	2	2	0	2	0	2	0	0	2	0
M7E8-268.1	2	2	0	0	2	0	0	2	2	2	2	0	2	2	2	0	2	2	0	2	2	2	0	2	0	0	2	2	2	2	2	2	2	0	2	0	2	2	2	2	2	2	2	0	2	0	0	2	0
M12E8-141.5	2	2	0	0	2	0	0	2	2	2	2	0	2	2	2	0	2	2	0	2	0	2	0	2	0	0	2	2	2	2	2	2	2	0	2	2	2	2	2	2	2	2	2	0	2	0	2	2	2
M15E8-427.3	2	2	0	2	2	0	0	2	2	2	2	0	2	2	2	0	2	0	2	2	0	2	2	2	0	0	2	2	2	2	2	2	2	0	2	2	2	2	2	2	2	2	2	2	2	0	2	2	2
M15E8-685.5D	2	2	2	2	2	0	0	2	2	2	2	0	2	2	2	0	2	2	2	2	2	2	2	2	0	0	2	2	2	2	2	2	2	2	2	2	2	2	2	2	2	2	2	2	2	0	2	2	2
M6E6-270	2	2	2	2	2	0	2	2	2	2	2	2	2	2	2	0	2	2	2	2	2	2	2	2	0	0	2	2	2	2	2	0	2	2	2	2	2	0	2	0	2	0	0	2	2	0	2	2	2
M2E6-269.9D	2	2	2	2	2	2	2	2	2	2	2	0	2	2	2	0	2	2	2	2	2	2	2	0	0	2	2	2	2	2	2	2	2	0	2	2	2	2	2	2	0	2	0	2	2	0	2	2	2
M1E6-118.4D	0	2	0	0	0	0	0	2	2	0	2	0	2	2	2	0	2	0	0	0	0	2	0	2	0	0	2	2	2	0	2	2	0	0	2	2	0	2	2	2	2	2	2	2	2	0	2	2	2
M1E6-121.8	2	2	0	2	2	2	0	2	2	2	2	0	0	0	2	0	2	2	2	2	2	2	0	2	0	0	2	2	2	0	2	0	2	2	2	2	2	2	2	0	0	0	2	2	2	0	2	2	2
M7E20-759.6	2	0	0	0	0	0	2	2	2	0	0	0	2	2	0	2	2	2	0	2	0	0	0	0	2	2	2	0	0	2	2	2	2	2	2	0	0	0	2	2	0	0	0	2	2	0	0	0	2
M13E15-308.6	0	0	0	0	0	0	2	2	0	0	0	0	0	0	0	0	2	0	0	0	0	0	0	0	0	2	2	2	2	0	2	2	2	2	2	0	0	0	0	2	0	0	0	2	0	2	0	0	0
M10E10-323.9	0	0	0	0	2	0	2	2	0	0	2	2	0	2	0	0	2	0	0	0	0	0	0	0	0	2	2	2	2	2	2	2	2	2	0	2	0	0	2	2	0	0	0	2	0	2	0	0	0
M13E16-326.8	2	2	0	2	2	2	2	0	2	0	0	2	0	0	2	2	0	2	2	2	2	2	2	0	0	0	0	2	0	2	0	0	2	0	0	0	0	2	0	0	0	0	0	2	0	2	0	0	2
M12E8-449.1	0	0	0	0	0	0	0	2	2	0	2	2	0	0	0	0	0	0	0	0	0	0	2	2	0	2	2	2	2	0	2	2	2	2	2	2	0	0	0	2	0	0	0	2	0	0	2	2	0
M13E18-100.2	2	0	0	0	2	2	0	2	2	2	0	0	2	2	0	2	2	2	0	0	0	0	0	0	2	2	0	2	2	0	2	2	2	2	0	2	0	0	2	0	0	2	0	0	2	0	2	0	0
M7E12-168.1	0	0	0	0	2	0	0	0	0	2	2	2	0	2	0	2	2	2	2	0	0	2	2	2	0	0	2	2	2	2	2	2	2	0	0	0	0	0	0	2	0	0	0	0	2	0	0	0	0
M19E7-114.2	0	2	2	2	2	2	2	0	2	2	2	2	2	2	2	2	0	2	2	0	2	0	0	0	2	2	0	2	0	2	2	0	2	0	0	0	0	0	2	0	0	0	0	0	0	2	0	0	2
M12E10-128.8	2	2	2	0	0	0	2	0	0	0	2	2	2	0	0	0	2	0	2	2	0	0	0	2	0	2	2	2	2	2	0	2	2	0	0	2	2	0	2	2	0	2	0	0	2	0	0	0	2
M13E1-551.7	2	2	2	0	0	0	2	0	2	2	2	2	0	2	2	0	2	2	0	0	2	2	2	2	0	2	0	0	2	2	2	2	2	2	0	0	2	2	2	2	2	2	2	0	0	0	0	0	0
M2E18-217.3	2	0	0	0	0	0	0	2	2	0	2	0	0	0	0	0	0	0	0	0	0	0	0	2	2	2	2	2	2	0	2	2	2	2	2	2	0	0	0	2	0	0	2	2	2	0	2	2	2
M15E10-317.3	0	0	0	0	2	2	0	2	0	0	0	0	2	0	0	2	2	2	0	0	0	0	0	0	0	0	0	2	2	0	0	2	0	0	0	2	0	0	2	2	0	0	0	2	2	0	2	0	0
M19E15-110.5	0	2	0	2	2	0	0	2	0	0	2	2	2	0	2	0	0	2	0	0	0	0	0	0	0	0	0	2	0	2	0	0	0	0	0	0	0	0	0	0	0	0	0	0	0	2	0	0	0
M13E9-154.9	2	2	2	0	0	0	2	2	2	0	2	2	2	0	2	2	0	2	0	2	2	0	0	2	2	2	0	2	2	0	2	2	0	2	2	2	2	0	2	0	2	2	0	0	0	0	0	0	2
M13E1-326.6	2	2	2	2	2	2	2	2	2	0	0	2	2	0	2	2	2	2	2	0	2	0	2	0	0	0	2	2	2	2	0	0	0	0	0	0	0	2	0	2	0	2	0	2	2	2	0	2	0
M13E6-270.6D	2	2	0	0	0	0	0	0	2	2	2	2	0	2	0	2	2	2	0	0	0	2	2	2	0	2	2	2	2	0	2	2	2	2	0	0	2	2	2	0	0	0	2	2	0	0	0	0	0
M13E6-265.4	2	2	0	0	0	0	0	0	2	2	2	2	0	2	0	2	2	2	0	0	0	2	2	2	0	2	2	2	2	0	2	2	2	2	0	0	0	2	2	0	0	0	2	0	0	0	0	0	0
M13E5-222.4	2	2	0	0	0	0	0	0	2	2	2	2	0	2	0	2	2	2	0	0	0	2	2	2	0	2	2	2	2	0	2	2	2	2	0	0	0	2	2	0	0	0	2	0	0	0	0	0	0
M13E5-188.3	2	2	0	0	0	0	2	0	2	2	2	2	0	2	0	2	2	2	0	0	0	2	2	2	0	2	2	2	2	0	2	2	2	2	0	0	0	2	2	0	0	0	2	0	0	0	0	0	0
M13E4-326.6	2	2	2	0	0	2	2	2	2	0	0	2	2	0	0	0	0	2	2	2	0	0	0	0	2	2	2	2	2	0	2	0	2	2	0	0	2	0	0	2	0	2	0	0	0	0	0	2	2
M19E20-373.4	2	2	0	0	0	2	0	2	2	2	2	2	0	0	0	2	2	2	0	0	0	0	2	0	0	2	2	2	2	0	2	0	0	2	2	2	0	0	0	0	0	0	0	0	0	2	0	2	0
M13E2-265.5	2	2	0	0	0	0	0	0	2	2	2	2	0	2	0	2	2	2	0	0	0	2	2	2	0	2	2	2	2	0	2	2	2	2	0	0	0	2	2	0	0	0	2	0	0	0	0	0	0
M13E9-117.4	2	2	2	0	2	0	2	0	0	0	0	2	2	2	2	0	2	2	0	2	2	0	0	2	2	2	0	2	2	2	2	2	2	2	2	2	2	0	2	2	2	2	0	0	2	0	0	0	2
M13E13-625.2D	0	0	0	2	2	2	0	2	0	0	0	0	2	2	2	0	0	0	2	2	2	0	0	0	2	0	0	0	0	2	0	0	0	0	0	2	2	0	0	2	2	2	0	0	0	0	0	0	2
M13E15-326.8	2	2	2	2	2	2	2	2	2	0	0	2	2	0	2	0	0	2	2	2	0	0	0	0	2	0	2	2	2	0	0	2	0	0	0	0	2	0	0	0	0	2	0	0	0	0	0	0	2
M19E16-154.7D	2	0	2	2	2	2	2	2	2	2	2	2	0	0	2	2	2	2	2	2	2	0	2	0	2	2	2	2	0	2	2	0	0	2	2	0	0	0	0	0	0	0	2	0	0	2	0	0	0
M19E15-116.8D	2	2	2	2	2	2	2	2	2	2	2	2	2	2	2	2	2	2	2	0	2	0	0	0	2	2	2	2	2	2	2	0	0	2	2	2	0	0	0	0	0	0	0	2	0	2	0	2	0
M13E1-395.1	2	2	0	0	0	0	2	0	2	0	2	2	0	0	0	2	2	2	0	0	0	2	0	0	0	2	2	2	2	0	2	2	2	2	0	0	0	2	2	2	0	0	0	2	0	2	0	0	2
M13E20-326.6	2	2	0	2	2	0	2	2	0	0	2	2	2	0	2	2	0	2	0	2	0	0	0	0	2	2	2	2	2	0	0	0	0	0	0	0	2	0	0	0	0	2	0	2	0	0	0	2	2
M7E12-109	2	0	0	0	0	0	0	0	0	2	2	0	2	0	2	0	2	2	0	0	2	0	2	2	0	0	2	2	2	0	0	2	2	0	0	0	2	2	2	2	0	0	0	2	0	0	0	0	2
M13E4-395.3D	0	2	0	0	0	0	2	0	0	0	0	0	0	0	0	2	2	2	2	0	0	0	0	0	0	2	0	2	2	0	2	2	2	2	2	0	0	0	2	0	0	2	0	0	0	0	0	0	0
M19E20-222	2	2	2	2	2	2	2	2	0	2	2	2	2	0	2	2	2	0	2	2	2	2	0	0	2	0	2	0	2	2	2	0	0	0	0	0	0	0	0	0	0	0	0	0	0	2	0	2	0
M13E18-326.9	0	2	2	2	2	0	2	2	0	0	2	2	2	0	2	2	2	2	2	2	0	0	0	0	0	2	0	2	0	0	0	2	2	2	0	0	2	0	0	2	2	2	0	2	2	0	2	0	2
M19E20-222.7D	2	2	2	2	2	2	2	2	2	2	2	0	2	0	2	2	2	0	2	2	2	2	0	0	2	0	2	0	2	2	2	0	0	0	0	0	0	0	0	0	0	0	0	0	0	2	0	2	0
M19E15-222D	2	2	0	2	2	2	2	2	0	2	2	0	2	0	2	2	2	2	2	2	2	2	0	0	2	0	2	0	2	2	2	0	0	2	0	0	0	0	0	0	0	0	0	0	0	2	0	2	0
M19E15-219.8D	2	2	0	2	2	2	2	2	0	2	2	0	2	0	2	2	2	2	2	2	2	2	0	0	2	0	2	0	2	2	2	0	0	2	0	0	0	0	0	0	0	0	0	0	0	2	0	2	0
M13E15-342.7	0	0	0	0	0	0	0	0	0	0	0	0	0	0	0	0	0	2	0	0	0	0	0	0	0	2	0	2	2	0	2	2	0	0	0	0	0	0	2	2	0	2	0	2	0	0	0	0	0
M19E20-219.5	2	2	2	2	2	2	2	2	0	2	2	0	2	0	2	2	2	0	2	2	2	2	0	0	2	0	2	0	0	0	2	0	0	0	0	0	2	0	0	0	2	0	2	0	0	0	0	2	0
[truncated: 99 more columns]

## Sheet: Sheet3. Phenotype
Traits	DH1	DH2	DH3	DH4	DH5	DH6	DH7	DH8	DH9	DH10	DH11	DH12	DH13	DH14	DH15	DH16	DH17	DH18	DH19	DH20	DH21	DH22	DH23	DH24	DH25	DH26	DH27	DH28	DH29	DH30	DH31	DH32	DH33	DH34	DH35	DH36	DH37	DH38	DH39	DH40	DH41	DH42	DH43	DH44	DH45	DH46	DH47	DH48	DH49
L50	12.2637	6.56066	11.5524	8.6764	5.28696	10.7877	9.72513	10.3386	15.1016	13.7747	13.8505	5.7346	14.6263	9.11582	10.4374	13.0922	15.639	11.1673	10.0053	8.66575	12.1907	11.1185	11.8546	12.5222	8.57158	16.5587	13.2187	5.71027	12.1552	8.562	9.94737	15.3031	8.13854	11.8369	10.6397	10.4905	4.65536	12.3003	10.4239	9.82487	13.9296	8.95338	7.86957	13.7279	8.74538	7.09159	9.48744	9.67066	5.68113
W50	0.590876	0.644978	0.852767	0.490349	0.435267	0.654277	0.601622	0.68947	0.753717	0.519739	0.497405	1.14626	0.520583	0.613209	0.641923	0.67229	0.764874	0.750182	0.80028	0.650531	0.799731	0.751738	0.797918	0.857421	0.449669	0.5811	1.02418	0.315335	0.419942	0.610388	0.815593	0.639376	0.741335	0.498316	0.839315	0.886923	0.584456	0.711941	0.443627	0.804872	0.612732	0.486389	0.599612	0.492537	0.730725	0.732512	0.714305	0.359777	0.591667
FW50	25.1217	15.7035	31.6014	14.4965	5.98538	29.2643	14.5351	23.3808	28.912	12.5579	15.9137	17.7426	19.6991	12.2812	18.1092	19.0074	26.8561	30.2675	19.8979	12.7466	25.9066	25.8442	28.7917	39.5607	9.48561	23.1602	39.8345	3.68631	7.71667	11.2329	20.3387	21.5936	16.726	13.1885	28.0615	28.0309	3.72062	17.4401	14.6077	17.8667	32.7608	19.0315	12.1567	13.3333	26.8114	21.1575	29.8765	17.2668	7.94
LGR	10.3274	10.7256	9.07711	7.84516	11.3592	10.7038	12.7125	11.024	13.91	17.5653	16.4467	14.5514	11.1946	13.8069	11.9203	10.8947	9.58778	10.9717	12.0457	13.971	13.6095	11.2951	11.6574	9.76196	12.5558	14.7696	8.3691	17.4674	13.5007	11.7478	9.51392	10.403	10.5009	12.0179	7.50054	7.73515	13.5014	7.474	10.8956	14.0823	9.21986	10.4554	9.25994	11.0582	9.56151	10.517	7.42706	11.3008	12.8942
WGR	7.91374	8.92189	7.30279	6.38823	8.7353	8.75182	9.00408	9.25535	9.89643	13.485	12.1654	12.4255	7.92221	11.9164	10.0111	8.34262	7.87141	9.30868	9.41805	10.4023	10.0598	9.6187	9.34757	8.6094	9.46271	9.72056	6.76739	14.8743	9.13231	9.36107	8.53971	8.17521	9.45581	8.80261	6.81308	6.41739	11.3559	5.88853	8.75793	11.0322	6.89789	9.57085	8.50597	8.21734	7.72528	8.65553	5.95601	7.91132	11.1459
FWGR	14.2269	13.7406	13.9427	11.8533	15.3058	11.946	24.9278	15.6138	26.1284	28.9659	30.4601	28.052	22.6792	29.1778	23.4985	19.6934	19.3331	22.0039	23.6929	25.7491	25.7704	22.545	25.2951	21.3892	26.9299	26.5954	18.9363	34.9642	18.048	21.421	17.6341	18.9865	21.0114	19.8671	15.7828	16.9531	21.7031	13.306	24.2037	26.3348	22.4676	26.6675	18.131	19.9326	24.2511	26.3109	20.9278	28.2647	23.3762
[truncated: 99 more columns]
