# Supplementary material for: Construction of a genetic linkage map in Pyropia yezoensis (Bangiales, Rhodophyta) and QTL analysis of several economic traits of blades
Source: PLoS One. 2019 Mar 8;14(3):e0209128. doi: 10.1371/journal.pone.0209128 (PMC6407771; doi:10.1371/journal.pone.0209128)
Supplement: S2 Table — (XLSX) [file pone.0209128.s002.xlsx]

## Sheet: Sheet1
S2 Table. Amplified loci in parents and doubled haploid (DH) population of Pyropia yezoensis analyzed by fluorescent sequence-related amplified polymorphism markers.
Loci	Number
Total number	42049
No amplification in parents	36388
Amplification in parents	5661
No polymorphism between parents	489
Polymorphic between parents	5172
Polymorphic between parents without amplification in DHs	602
Polymorphic between parents and segregated among DHs	4570
