# Supplementary material for: Construction of a genetic linkage map in Pyropia yezoensis (Bangiales, Rhodophyta) and QTL analysis of several economic traits of blades
Source: PLoS One. 2019 Mar 8;14(3):e0209128. doi: 10.1371/journal.pone.0209128 (PMC6407771; doi:10.1371/journal.pone.0209128)
Supplement: S3 Table — (XLSX) [file pone.0209128.s003.xlsx]

## Sheet: Sheet1
S3 Table. Segregation of sequence-related amplified polymorphism loci in the doubled haploid population of Pyropia yezoensis.
Segregation type	P value	χ2 value	Number of markers	Loci specific to Py-HT	Loci specific to Py-LS
Normal	≥ 0.01	≤ 7.81	301 (75.82%)	169	132
Low-level distorted	0.001~0.01	≤ 12.08	96 (24.18%)	58	38
